# Supplementary material for: SARS-CoV-2 Accessory Protein ORF8 Decreases Antibody-Dependent Cellular Cytotoxicity
Source: Viruses. 2022 Jun 7;14(6):1237. doi: 10.3390/v14061237 (PMC9230529; doi:10.3390/v14061237)
Supplement: Supplementary file 1 [file viruses-14-01237-s001.zip]

Archive with 1 entries (1 files):
- viruses-1682997-supplementary.pdf
